# Supplementary material for: Genetic markers associated with ferroptosis in Alzheimer’s disease
Source: Front Aging Neurosci. 2024 Apr 22;16:1364605. doi: 10.3389/fnagi.2024.1364605 (PMC11073811; doi:10.3389/fnagi.2024.1364605)
Supplement: Supplementary file 2 [file Table_2.XLSX]

## Sheet: Sheet1
from nodes	to nodes
CD44	hsa-miR-3613-3p
CD44	hsa-miR-670-3p
CD44	hsa-miR-6773-5p
CD44	hsa-miR-3059-5p
CD44	hsa-miR-3121-3p
CD44	hsa-miR-4471
CD44	hsa-miR-6724-5p
CD44	hsa-miR-6815-3p
CD44	hsa-miR-6818-3p
CD44	hsa-miR-3126-5p
CD44	hsa-miR-585-5p
CD44	hsa-miR-7151-5p
CD44	hsa-miR-3908
CD44	hsa-miR-488-5p
CD44	hsa-miR-1180-5p
CD44	hsa-miR-3126-3p
CD44	hsa-miR-8059
CD44	hsa-miR-143-3p
CD44	hsa-miR-1298-3p
CD44	hsa-miR-513a-5p
CD44	hsa-miR-7113-3p
CD44	hsa-miR-3180-5p
CD44	hsa-miR-4766-5p
CD44	hsa-miR-187-5p
CD44	hsa-miR-296-5p
CD44	hsa-miR-3619-3p
CD44	hsa-miR-202-3p
CD44	hsa-miR-4267
DDIT4	hsa-miR-223-3p
DDIT4	hsa-miR-22-3p
DDIT4	hsa-miR-30a-5p
DDIT4	hsa-miR-30c-5p
DDIT4	hsa-miR-30d-5p
DDIT4	hsa-miR-139-5p
DDIT4	hsa-miR-222-5p
DDIT4	hsa-miR-30b-5p
DDIT4	hsa-miR-153-3p
DDIT4	hsa-miR-30e-5p
DDIT4	hsa-miR-495-3p
DDIT4	hsa-miR-1306-5p
DDIT4	hsa-miR-548v
DDIT4	hsa-miR-548w
DDIT4	hsa-miR-4697-3p
DDIT4	hsa-miR-6513-3p
DDIT4	hsa-miR-6882-3p
KLHL24	hsa-miR-129-5p
KLHL24	hsa-miR-7-1-3p
KLHL24	hsa-miR-7-2-3p
KLHL24	hsa-miR-183-5p
KLHL24	hsa-miR-124-3p
KLHL24	hsa-miR-153-5p
KLHL24	hsa-miR-377-3p
KLHL24	hsa-miR-335-3p
KLHL24	hsa-miR-518c-5p
KLHL24	hsa-miR-506-3p
KLHL24	hsa-miR-510-3p
KLHL24	hsa-miR-593-5p
KLHL24	hsa-miR-627-3p
KLHL24	hsa-miR-548m
KLHL24	hsa-miR-3163
KLHL24	hsa-miR-3925-5p
KLHL24	hsa-miR-3938
KLHL24	hsa-miR-4427
KLHL24	hsa-miR-548ah-3p
KLHL24	hsa-miR-4496
KLHL24	hsa-miR-548am-3p
KLHL24	hsa-miR-4643
KLHL24	hsa-miR-4689
KLHL24	hsa-miR-4709-3p
KLHL24	hsa-miR-4714-3p
KLHL24	hsa-miR-4717-3p
KLHL24	hsa-miR-4796-3p
KLHL24	hsa-miR-5003-3p
KLHL24	hsa-miR-5684
KLHL24	hsa-miR-7154-5p
KLHL24	hsa-miR-10399-5p
KLHL24	hsa-miR-9983-3p
KLHL24	hsa-miR-12124
KLHL24	hsa-miR-12136
KLHL24	hsa-miR-493-5p
KLHL24	hsa-miR-520b-5p
KLHL24	hsa-miR-519a-2-5p
KLHL24	hsa-miR-577
KLHL24	hsa-miR-4261
KLHL24	hsa-miR-4282
KLHL24	hsa-miR-6504-3p
RB1	hsa-miR-187-5p
RB1	hsa-miR-127-5p
RB1	hsa-miR-511-3p
RB1	hsa-miR-202-3p
RB1	hsa-miR-1912-3p
RB1	hsa-miR-30d-3p
RB1	hsa-miR-222-5p
RB1	hsa-miR-340-5p
RB1	hsa-miR-498-5p
RB1	hsa-miR-498-3p
RB1	hsa-miR-520f-5p
RB1	hsa-miR-520a-5p
RB1	hsa-miR-525-5p
RB1	hsa-miR-548d-3p
RB1	hsa-miR-1301-3p
RB1	hsa-miR-298
RB1	hsa-miR-877-3p
RB1	hsa-miR-1197
RB1	hsa-miR-3129-5p
RB1	hsa-miR-3140-3p
RB1	hsa-miR-3200-5p
RB1	hsa-miR-4303
RB1	hsa-miR-4263
RB1	hsa-miR-3674
RB1	hsa-miR-4465
RB1	hsa-miR-4801
RB1	hsa-miR-1295b-5p
RB1	hsa-miR-6077
RB1	hsa-miR-6503-3p
RB1	hsa-miR-6514-5p
RB1	hsa-miR-6831-3p
RB1	hsa-miR-7108-5p
RB1	hsa-miR-7851-3p
RB1	hsa-miR-12119
RB1	hsa-miR-3942-5p
RB1	hsa-miR-576-5p
RB1	hsa-miR-4731-3p
RB1	hsa-miR-4677-3p
hsa-miR-1180-5p	MIR29B2CHG
hsa-miR-1180-5p	LINC01641
hsa-miR-1180-5p	U73166.1
hsa-miR-1180-5p	LINC02035
hsa-miR-1180-5p	MUC20-OT1
hsa-miR-1180-5p	EPB41L4A-AS1
hsa-miR-1180-5p	AFDN-DT
hsa-miR-1180-5p	AC010719.1
hsa-miR-1180-5p	SNHG15
hsa-miR-1180-5p	AC078846.1
hsa-miR-1180-5p	LINC00599
hsa-miR-1180-5p	AC009902.3
hsa-miR-1180-5p	AC091563.1
hsa-miR-1180-5p	EBLN3P
hsa-miR-1180-5p	AL158071.4
hsa-miR-1180-5p	PTGES2-AS1
hsa-miR-1180-5p	LINC00839
hsa-miR-1180-5p	LINC00858
hsa-miR-1180-5p	NEAT1
hsa-miR-1180-5p	AC092127.1
hsa-miR-1180-5p	AC021683.3
hsa-miR-1180-5p	AC145207.5
hsa-miR-1180-5p	AP000845.1
hsa-miR-1180-5p	AC010624.2
hsa-miR-1180-5p	AC012313.1
hsa-miR-1180-5p	XIST
hsa-miR-1197	AL645608.1
hsa-miR-1197	BX284668.6
hsa-miR-1197	RP11-782C8.1
hsa-miR-1197	RP11-435B5.4
hsa-miR-1197	MIR181A1HG
hsa-miR-1197	AC073046.1
hsa-miR-1197	LINC01963
hsa-miR-1197	AC016717.2
hsa-miR-1197	AC079612.1
hsa-miR-1197	U73166.1
hsa-miR-1197	AC068633.1
hsa-miR-1197	MUC20-OT1
hsa-miR-1197	LINC02466
hsa-miR-1197	RP11-219C20.3
hsa-miR-1197	LINC01511
hsa-miR-1197	AL031123.2
hsa-miR-1197	SNHG15
hsa-miR-1197	AC073335.2
hsa-miR-1197	PVT1
hsa-miR-1197	AC083843.3
hsa-miR-1197	EBLN3P
hsa-miR-1197	NEAT1
hsa-miR-1197	AC127070.2
hsa-miR-1197	AL357153.3
hsa-miR-1197	LINC02292
hsa-miR-1197	AL118558.4
hsa-miR-1197	AC004233.3
hsa-miR-1197	CRNDE
hsa-miR-1197	AC092139.1
hsa-miR-1197	AC068418.2
hsa-miR-1197	AC009283.1
hsa-miR-1197	AC015813.1
hsa-miR-1197	AC090772.3
hsa-miR-1197	AC010636.2
hsa-miR-1197	AC006504.5
hsa-miR-1197	LINC01521
hsa-miR-1197	AC232271.1
hsa-miR-1197	XIST
hsa-miR-124-3p	AL139220.2
hsa-miR-124-3p	LINC01703
hsa-miR-124-3p	AL591848.4
hsa-miR-124-3p	AC012360.2
hsa-miR-124-3p	PCGEM1
hsa-miR-124-3p	AC096733.2
hsa-miR-124-3p	LINC00847
hsa-miR-124-3p	LINC00240
hsa-miR-124-3p	SND1-IT1
hsa-miR-124-3p	AC078846.1
hsa-miR-124-3p	AC084082.1
hsa-miR-124-3p	AC083843.3
hsa-miR-124-3p	NEAT1
hsa-miR-124-3p	MALAT1
hsa-miR-124-3p	AP001189.6
hsa-miR-124-3p	MAPKAPK5-AS1
hsa-miR-124-3p	LINC01089
hsa-miR-124-3p	AC055713.1
hsa-miR-124-3p	AL132796.2
hsa-miR-124-3p	AC110048.2
hsa-miR-124-3p	AC027020.2
hsa-miR-124-3p	AC136443.3
hsa-miR-124-3p	MIR3179-2
hsa-miR-124-3p	AC009163.7
hsa-miR-124-3p	AC005972.1
hsa-miR-124-3p	LINC00511
hsa-miR-124-3p	AC021504.1
hsa-miR-124-3p	AC068473.5
hsa-miR-124-3p	AC245884.8
hsa-miR-124-3p	AL121890.4
hsa-miR-124-3p	AL121894.2
hsa-miR-124-3p	OGFRP1
hsa-miR-124-3p	XIST
hsa-miR-129-5p	AP006222.1
hsa-miR-129-5p	LINC01134
hsa-miR-129-5p	LINC01247
hsa-miR-129-5p	LINC01087
hsa-miR-129-5p	PCGEM1
hsa-miR-129-5p	LINC01963
hsa-miR-129-5p	AC069277.1
hsa-miR-129-5p	AC112220.2
hsa-miR-129-5p	AC097634.1
hsa-miR-129-5p	AC004069.1
hsa-miR-129-5p	MIR4458HG
hsa-miR-129-5p	AC114316.2
hsa-miR-129-5p	AC018648.1
hsa-miR-129-5p	C8orf49
hsa-miR-129-5p	AC079193.2
hsa-miR-129-5p	AC027031.2
hsa-miR-129-5p	GAS1RR
hsa-miR-129-5p	GATA3-AS1
hsa-miR-129-5p	LINC01515
hsa-miR-129-5p	OLMALINC
hsa-miR-129-5p	NEAT1
hsa-miR-129-5p	MALAT1
hsa-miR-129-5p	AC008124.1
hsa-miR-129-5p	AC025031.4
hsa-miR-129-5p	AC090502.1
hsa-miR-129-5p	LINC01089
hsa-miR-129-5p	AL359513.1
hsa-miR-129-5p	DNAJC3-AS1
hsa-miR-129-5p	MEG3
hsa-miR-129-5p	AC026401.3
hsa-miR-129-5p	LINC01227
hsa-miR-129-5p	AC005224.4
hsa-miR-129-5p	AC139099.1
hsa-miR-129-5p	LINC00665
hsa-miR-129-5p	LINC00261
hsa-miR-129-5p	LINC01747
hsa-miR-129-5p	LINC01422
hsa-miR-129-5p	XIST
hsa-miR-129-5p	DANT2
hsa-miR-1301-3p	LINC01122
hsa-miR-1301-3p	LINC01963
hsa-miR-1301-3p	LINC02015
hsa-miR-1301-3p	MUC20-OT1
hsa-miR-1301-3p	AC025171.4
hsa-miR-1301-3p	AC092171.3
hsa-miR-1301-3p	LINC00997
hsa-miR-1301-3p	AC124067.4
hsa-miR-1301-3p	RNF139-AS1
hsa-miR-1301-3p	PVT1
hsa-miR-1301-3p	AL354707.1
hsa-miR-1301-3p	AL158152.1
hsa-miR-1301-3p	AL359091.3
hsa-miR-1301-3p	AL157400.4
hsa-miR-1301-3p	LINC00294
hsa-miR-1301-3p	NEAT1
hsa-miR-1301-3p	LINC02381
hsa-miR-1301-3p	LINC02384
hsa-miR-1301-3p	AC055713.1
hsa-miR-1301-3p	LINC00943
hsa-miR-1301-3p	LINC00544
hsa-miR-1301-3p	AC092127.1
hsa-miR-1301-3p	AC015922.4
hsa-miR-1301-3p	RAMP2-AS1
hsa-miR-1301-3p	AC015813.1
hsa-miR-1301-3p	AC005828.4
hsa-miR-1301-3p	LINC01444
hsa-miR-1301-3p	AC005523.1
hsa-miR-1301-3p	ILF3-AS1
hsa-miR-1301-3p	AC006504.5
hsa-miR-1301-3p	LINC01722
hsa-miR-1301-3p	MIR99AHG
hsa-miR-1301-3p	LINC00319
hsa-miR-1301-3p	CU639417.4
hsa-miR-1301-3p	MIAT
hsa-miR-1301-3p	JPX
hsa-miR-1306-5p	AC073046.1
hsa-miR-1306-5p	AC017002.1
hsa-miR-1306-5p	LINC01806
hsa-miR-1306-5p	LINC01963
hsa-miR-1306-5p	LINC02015
hsa-miR-1306-5p	SCAMP1-AS1
hsa-miR-1306-5p	LINC01554
hsa-miR-1306-5p	HCG11
hsa-miR-1306-5p	AL033397.1
hsa-miR-1306-5p	AC147651.1
hsa-miR-1306-5p	LINC00265
hsa-miR-1306-5p	AC009365.1
hsa-miR-1306-5p	PVT1
hsa-miR-1306-5p	AL359091.3
hsa-miR-1306-5p	AC010997.5
hsa-miR-1306-5p	LINC00294
hsa-miR-1306-5p	NEAT1
hsa-miR-1306-5p	MALAT1
hsa-miR-1306-5p	AP004609.3
hsa-miR-1306-5p	AC007207.2
hsa-miR-1306-5p	LINC00375
hsa-miR-1306-5p	LINC00346
hsa-miR-1306-5p	LINC00638
hsa-miR-1306-5p	PWAR6
hsa-miR-1306-5p	AC100835.2
hsa-miR-1306-5p	AC010654.1
hsa-miR-1306-5p	AC008741.2
hsa-miR-1306-5p	AC133540.1
hsa-miR-1306-5p	AC003101.2
hsa-miR-1306-5p	LINC02001
hsa-miR-1306-5p	AC005920.1
hsa-miR-1306-5p	C17orf82
hsa-miR-1306-5p	LINC00511
hsa-miR-1306-5p	ILF3-AS1
hsa-miR-1306-5p	AC012313.8
hsa-miR-1306-5p	AL356414.1
hsa-miR-1306-5p	NORAD
hsa-miR-1306-5p	AL049765.1
hsa-miR-1306-5p	AL132655.2
hsa-miR-1306-5p	Z95114.1
hsa-miR-1306-5p	MIRLET7BHG
hsa-miR-139-5p	MIR181A1HG
hsa-miR-139-5p	RN7SL832P
hsa-miR-139-5p	AC012360.1
hsa-miR-139-5p	LINC00885
hsa-miR-139-5p	LINC02360
hsa-miR-139-5p	AL031123.2
hsa-miR-139-5p	AC078846.1
hsa-miR-139-5p	AC018953.1
hsa-miR-139-5p	AC084082.1
hsa-miR-139-5p	LINC00534
hsa-miR-139-5p	ERICD
hsa-miR-139-5p	NEAT1
hsa-miR-139-5p	LINC00943
hsa-miR-139-5p	AL138820.1
hsa-miR-139-5p	AC110048.2
hsa-miR-139-5p	AC068338.2
hsa-miR-139-5p	LINC01579
hsa-miR-139-5p	AC138932.2
hsa-miR-139-5p	AC026401.3
hsa-miR-139-5p	AC138969.3
hsa-miR-139-5p	AC126755.4
hsa-miR-139-5p	AC126365.1
hsa-miR-139-5p	AC015813.1
hsa-miR-139-5p	AC005332.7
hsa-miR-139-5p	AC012615.1
hsa-miR-139-5p	AC092279.1
hsa-miR-139-5p	AC005261.1
hsa-miR-139-5p	AL132655.1
hsa-miR-139-5p	AL121578.3
hsa-miR-139-5p	XIST
hsa-miR-139-5p	LINC00630
hsa-miR-143-3p	AC239868.3
hsa-miR-143-3p	LINC01320
hsa-miR-143-3p	LINC01126
hsa-miR-143-3p	LINC01806
hsa-miR-143-3p	U73166.1
hsa-miR-143-3p	AC008972.1
hsa-miR-143-3p	LINC01554
hsa-miR-143-3p	GMDS-AS1
hsa-miR-143-3p	AL513123.1
hsa-miR-143-3p	PSMG3-AS1
hsa-miR-143-3p	MEOX2-AS1
hsa-miR-143-3p	AC118758.3
hsa-miR-143-3p	AC073335.2
hsa-miR-143-3p	AC078846.1
hsa-miR-143-3p	LZTS1-AS1
hsa-miR-143-3p	PVT1
hsa-miR-143-3p	C9orf106
hsa-miR-143-3p	AC022400.5
hsa-miR-143-3p	LINC00294
hsa-miR-143-3p	MALAT1
hsa-miR-143-3p	AP000766.1
hsa-miR-143-3p	AP003486.1
hsa-miR-143-3p	AC023794.7
hsa-miR-143-3p	AC025165.4
hsa-miR-143-3p	LINC00944
hsa-miR-143-3p	AL590787.1
hsa-miR-143-3p	AL138820.1
hsa-miR-143-3p	LINC01588
hsa-miR-143-3p	LINC02328
hsa-miR-143-3p	MEG3
hsa-miR-143-3p	AC091167.5
hsa-miR-143-3p	LINC01227
hsa-miR-143-3p	LINC02086
hsa-miR-143-3p	LINC00511
hsa-miR-143-3p	LINC00482
hsa-miR-143-3p	AC145207.5
hsa-miR-143-3p	LINC00667
hsa-miR-143-3p	AC008543.1
hsa-miR-143-3p	UCA1
hsa-miR-143-3p	LINC00662
hsa-miR-143-3p	PCAT19
hsa-miR-143-3p	AC245884.8
hsa-miR-143-3p	SMIM25
hsa-miR-143-3p	BX322562.1
hsa-miR-143-3p	FP325330.3
hsa-miR-143-3p	BX890604.1
hsa-miR-143-3p	TSIX
hsa-miR-143-3p	DANT2
hsa-miR-143-3p	MIR503HG
hsa-miR-153-3p	BLACAT1
hsa-miR-153-3p	AC104794.2
hsa-miR-153-3p	TEX41
hsa-miR-153-3p	AC069277.1
hsa-miR-153-3p	AC112220.3
hsa-miR-153-3p	ZBTB20-AS5
hsa-miR-153-3p	LINC00886
hsa-miR-153-3p	SCAMP1-AS1
hsa-miR-153-3p	Z97832.2
hsa-miR-153-3p	SNHG15
hsa-miR-153-3p	AC078846.1
hsa-miR-153-3p	LINC00858
hsa-miR-153-3p	LINC01489
hsa-miR-153-3p	AL355578.1
hsa-miR-153-3p	LINC01550
hsa-miR-153-3p	AC127024.5
hsa-miR-153-3p	AC005332.4
hsa-miR-153-3p	AC012615.1
hsa-miR-153-3p	AC005261.1
hsa-miR-153-3p	XIST
hsa-miR-153-3p	FTX
hsa-miR-183-5p	AC092653.1
hsa-miR-183-5p	LINC00960
hsa-miR-183-5p	AL117378.1
hsa-miR-183-5p	SNHG15
hsa-miR-183-5p	SND1-IT1
hsa-miR-183-5p	AC016831.5
hsa-miR-183-5p	AC091563.1
hsa-miR-183-5p	RNF139-AS1
hsa-miR-183-5p	NEAT1
hsa-miR-183-5p	LINC00564
hsa-miR-183-5p	AC020891.2
hsa-miR-183-5p	CRNDE
hsa-miR-183-5p	AC126365.1
hsa-miR-183-5p	AC005332.7
hsa-miR-183-5p	LINC00511
hsa-miR-183-5p	AL118505.1
hsa-miR-183-5p	MIRLET7BHG
hsa-miR-22-3p	BX284668.6
hsa-miR-22-3p	AL360012.1
hsa-miR-22-3p	AC009237.14
hsa-miR-22-3p	MIR4435-2HG
hsa-miR-22-3p	LINC02012
hsa-miR-22-3p	LINC02438
hsa-miR-22-3p	LINC01184
hsa-miR-22-3p	PSMB8-AS1
hsa-miR-22-3p	LINC00997
hsa-miR-22-3p	AC087623.3
hsa-miR-22-3p	AC016405.3
hsa-miR-22-3p	AL390294.1
hsa-miR-22-3p	AL365199.1
hsa-miR-22-3p	LINC00858
hsa-miR-22-3p	AL158835.1
hsa-miR-22-3p	NEAT1
hsa-miR-22-3p	MALAT1
hsa-miR-22-3p	AP004609.3
hsa-miR-22-3p	AC092747.4
hsa-miR-22-3p	LINC02381
hsa-miR-22-3p	LINC02456
hsa-miR-22-3p	MEG3
hsa-miR-22-3p	AC068338.2
hsa-miR-22-3p	AC005304.2
hsa-miR-22-3p	LINC02086
hsa-miR-22-3p	AC091271.1
hsa-miR-22-3p	LINC00482
hsa-miR-22-3p	NORAD
hsa-miR-22-3p	FTX
hsa-miR-22-3p	LINC00630
hsa-miR-22-3p	Z68871.1
hsa-miR-223-3p	AL365361.1
hsa-miR-223-3p	AC239800.3
hsa-miR-223-3p	LINC00538
hsa-miR-223-3p	AL392172.1
hsa-miR-223-3p	AC008074.3
hsa-miR-223-3p	LINC01876
hsa-miR-223-3p	AC022007.1
hsa-miR-223-3p	LINC01336
hsa-miR-223-3p	EPB41L4A-AS1
hsa-miR-223-3p	AL135785.1
hsa-miR-223-3p	LINC00839
hsa-miR-223-3p	AC240565.1
hsa-miR-223-3p	AC008124.1
hsa-miR-223-3p	AC023794.6
hsa-miR-223-3p	LINC00648
hsa-miR-223-3p	AC040162.3
hsa-miR-223-3p	AC002347.1
hsa-miR-223-3p	LINC01842
hsa-miR-223-3p	IGFL2-AS1
hsa-miR-223-3p	AC005261.1
hsa-miR-223-3p	RALY-AS1
hsa-miR-223-3p	AP001172.1
hsa-miR-223-3p	MIR155HG
hsa-miR-296-5p	AL034417.2
hsa-miR-296-5p	MIR34AHG
hsa-miR-296-5p	AL356488.2
hsa-miR-296-5p	AC009237.14
hsa-miR-296-5p	LINC02100
hsa-miR-296-5p	C5orf66-AS1
hsa-miR-296-5p	LINC00847
hsa-miR-296-5p	AC147651.1
hsa-miR-296-5p	AC102953.2
hsa-miR-296-5p	SNHG15
hsa-miR-296-5p	PAXIP1-AS1
hsa-miR-296-5p	AC087623.3
hsa-miR-296-5p	AC027031.2
hsa-miR-296-5p	NEAT1
hsa-miR-296-5p	AP003419.2
hsa-miR-296-5p	LINC00402
hsa-miR-296-5p	AC004233.3
hsa-miR-296-5p	AC133540.1
hsa-miR-296-5p	AC092127.1
hsa-miR-296-5p	AC005722.2
hsa-miR-296-5p	AC024267.1
hsa-miR-296-5p	RAMP2-AS1
hsa-miR-296-5p	C17orf82
hsa-miR-296-5p	NORAD
hsa-miR-296-5p	AL132655.2
hsa-miR-296-5p	AC004019.18
hsa-miR-296-5p	MIRLET7BHG
hsa-miR-30a-5p	AC254633.1
hsa-miR-30a-5p	LINC01355
hsa-miR-30a-5p	LINC01133
hsa-miR-30a-5p	LINC01139
hsa-miR-30a-5p	AL390728.6
hsa-miR-30a-5p	AC016717.2
hsa-miR-30a-5p	AC069222.1
hsa-miR-30a-5p	EPB41L4A-AS1
hsa-miR-30a-5p	AL137003.2
hsa-miR-30a-5p	LINC02535
hsa-miR-30a-5p	AC018648.1
hsa-miR-30a-5p	AC073335.2
hsa-miR-30a-5p	AC144652.1
hsa-miR-30a-5p	AF131215.3
hsa-miR-30a-5p	AF117829.1
hsa-miR-30a-5p	PVT1
hsa-miR-30a-5p	LINC00707
hsa-miR-30a-5p	GATA3-AS1
hsa-miR-30a-5p	AL158835.1
hsa-miR-30a-5p	NEAT1
hsa-miR-30a-5p	AP000769.2
hsa-miR-30a-5p	MALAT1
hsa-miR-30a-5p	PCF11-AS1
hsa-miR-30a-5p	AP000766.1
hsa-miR-30a-5p	AC008124.1
hsa-miR-30a-5p	MAPKAPK5-AS1
hsa-miR-30a-5p	LINC01089
hsa-miR-30a-5p	AC137767.1
hsa-miR-30a-5p	AC055713.1
hsa-miR-30a-5p	AC012236.1
hsa-miR-30a-5p	AC084757.2
hsa-miR-30a-5p	IQCH-AS1
hsa-miR-30a-5p	AC016705.2
hsa-miR-30a-5p	LINC00921
hsa-miR-30a-5p	AC005332.6
hsa-miR-30a-5p	AC145207.5
hsa-miR-30a-5p	LINC00261
hsa-miR-30a-5p	NORAD
hsa-miR-30a-5p	XIST
hsa-miR-30b-5p	AC254633.1
hsa-miR-30b-5p	LINC01355
hsa-miR-30b-5p	LINC01133
hsa-miR-30b-5p	LINC01139
hsa-miR-30b-5p	AL390728.6
hsa-miR-30b-5p	AC016717.2
hsa-miR-30b-5p	AC069222.1
hsa-miR-30b-5p	EPB41L4A-AS1
hsa-miR-30b-5p	AL137003.2
hsa-miR-30b-5p	LINC02535
hsa-miR-30b-5p	AC018648.1
hsa-miR-30b-5p	AC073335.2
hsa-miR-30b-5p	AC144652.1
hsa-miR-30b-5p	AF131215.3
hsa-miR-30b-5p	AF117829.1
hsa-miR-30b-5p	PVT1
hsa-miR-30b-5p	LINC00707
hsa-miR-30b-5p	GATA3-AS1
hsa-miR-30b-5p	AL158835.1
hsa-miR-30b-5p	NEAT1
hsa-miR-30b-5p	AP000769.2
hsa-miR-30b-5p	MALAT1
hsa-miR-30b-5p	PCF11-AS1
hsa-miR-30b-5p	AP000766.1
hsa-miR-30b-5p	AC008124.1
hsa-miR-30b-5p	MAPKAPK5-AS1
hsa-miR-30b-5p	LINC01089
hsa-miR-30b-5p	AC137767.1
hsa-miR-30b-5p	AC055713.1
hsa-miR-30b-5p	AC012236.1
hsa-miR-30b-5p	AC084757.2
hsa-miR-30b-5p	IQCH-AS1
hsa-miR-30b-5p	AC016705.2
hsa-miR-30b-5p	LINC00921
hsa-miR-30b-5p	AC005332.6
hsa-miR-30b-5p	AC145207.5
hsa-miR-30b-5p	LINC00261
hsa-miR-30b-5p	NORAD
hsa-miR-30b-5p	XIST
hsa-miR-30c-5p	AC254633.1
hsa-miR-30c-5p	LINC01355
hsa-miR-30c-5p	LINC01133
hsa-miR-30c-5p	LINC01139
hsa-miR-30c-5p	AL390728.6
hsa-miR-30c-5p	AC016717.2
hsa-miR-30c-5p	AC069222.1
hsa-miR-30c-5p	EPB41L4A-AS1
hsa-miR-30c-5p	AL137003.2
hsa-miR-30c-5p	LINC02535
hsa-miR-30c-5p	AC018648.1
hsa-miR-30c-5p	AC073335.2
hsa-miR-30c-5p	AC144652.1
hsa-miR-30c-5p	AF131215.3
hsa-miR-30c-5p	AF117829.1
hsa-miR-30c-5p	PVT1
hsa-miR-30c-5p	LINC00707
hsa-miR-30c-5p	GATA3-AS1
hsa-miR-30c-5p	AL158835.1
hsa-miR-30c-5p	NEAT1
hsa-miR-30c-5p	AP000769.2
hsa-miR-30c-5p	MALAT1
hsa-miR-30c-5p	PCF11-AS1
hsa-miR-30c-5p	AP000766.1
hsa-miR-30c-5p	AC008124.1
hsa-miR-30c-5p	MAPKAPK5-AS1
hsa-miR-30c-5p	LINC01089
hsa-miR-30c-5p	AC137767.1
hsa-miR-30c-5p	AC055713.1
hsa-miR-30c-5p	AC012236.1
hsa-miR-30c-5p	AC084757.2
hsa-miR-30c-5p	IQCH-AS1
hsa-miR-30c-5p	AC016705.2
hsa-miR-30c-5p	LINC00921
hsa-miR-30c-5p	AC005332.6
hsa-miR-30c-5p	AC145207.5
hsa-miR-30c-5p	LINC00261
hsa-miR-30c-5p	NORAD
hsa-miR-30c-5p	XIST
hsa-miR-30d-5p	AC254633.1
hsa-miR-30d-5p	LINC01355
hsa-miR-30d-5p	LINC01133
hsa-miR-30d-5p	LINC01139
hsa-miR-30d-5p	AL390728.6
hsa-miR-30d-5p	AC016717.2
hsa-miR-30d-5p	AC069222.1
hsa-miR-30d-5p	EPB41L4A-AS1
hsa-miR-30d-5p	AL137003.2
hsa-miR-30d-5p	LINC02535
hsa-miR-30d-5p	AC018648.1
hsa-miR-30d-5p	AC073335.2
hsa-miR-30d-5p	AC144652.1
hsa-miR-30d-5p	AF131215.3
hsa-miR-30d-5p	AF117829.1
hsa-miR-30d-5p	PVT1
hsa-miR-30d-5p	LINC00707
hsa-miR-30d-5p	GATA3-AS1
hsa-miR-30d-5p	AL158835.1
hsa-miR-30d-5p	NEAT1
hsa-miR-30d-5p	AP000769.2
hsa-miR-30d-5p	MALAT1
hsa-miR-30d-5p	PCF11-AS1
hsa-miR-30d-5p	AP000766.1
hsa-miR-30d-5p	AC008124.1
hsa-miR-30d-5p	MAPKAPK5-AS1
hsa-miR-30d-5p	LINC01089
hsa-miR-30d-5p	AC137767.1
hsa-miR-30d-5p	AC055713.1
hsa-miR-30d-5p	AC012236.1
hsa-miR-30d-5p	AC084757.2
hsa-miR-30d-5p	IQCH-AS1
hsa-miR-30d-5p	AC016705.2
hsa-miR-30d-5p	LINC00921
hsa-miR-30d-5p	AC005332.6
hsa-miR-30d-5p	AC145207.5
hsa-miR-30d-5p	LINC00261
hsa-miR-30d-5p	NORAD
hsa-miR-30d-5p	XIST
hsa-miR-30e-5p	AC254633.1
hsa-miR-30e-5p	LINC01355
hsa-miR-30e-5p	LINC01133
hsa-miR-30e-5p	LINC01139
hsa-miR-30e-5p	AL390728.6
hsa-miR-30e-5p	AC016717.2
hsa-miR-30e-5p	AC069222.1
hsa-miR-30e-5p	EPB41L4A-AS1
hsa-miR-30e-5p	AL137003.2
hsa-miR-30e-5p	LINC02535
hsa-miR-30e-5p	AC018648.1
hsa-miR-30e-5p	AC073335.2
hsa-miR-30e-5p	AC144652.1
hsa-miR-30e-5p	AF131215.3
hsa-miR-30e-5p	AF117829.1
hsa-miR-30e-5p	PVT1
hsa-miR-30e-5p	LINC00707
hsa-miR-30e-5p	GATA3-AS1
hsa-miR-30e-5p	AL158835.1
hsa-miR-30e-5p	NEAT1
hsa-miR-30e-5p	AP000769.2
hsa-miR-30e-5p	MALAT1
hsa-miR-30e-5p	PCF11-AS1
hsa-miR-30e-5p	AP000766.1
hsa-miR-30e-5p	AC008124.1
hsa-miR-30e-5p	MAPKAPK5-AS1
hsa-miR-30e-5p	LINC01089
hsa-miR-30e-5p	AC137767.1
hsa-miR-30e-5p	AC055713.1
hsa-miR-30e-5p	AC012236.1
hsa-miR-30e-5p	AC084757.2
hsa-miR-30e-5p	IQCH-AS1
hsa-miR-30e-5p	AC016705.2
hsa-miR-30e-5p	LINC00921
hsa-miR-30e-5p	AC005332.6
hsa-miR-30e-5p	AC145207.5
hsa-miR-30e-5p	LINC00261
hsa-miR-30e-5p	NORAD
hsa-miR-30e-5p	XIST
hsa-miR-3121-3p	MIR34AHG
hsa-miR-3121-3p	MIR181A1HG
hsa-miR-3121-3p	AL390728.6
hsa-miR-3121-3p	LINC01106
hsa-miR-3121-3p	LINC01963
hsa-miR-3121-3p	MUC20-OT1
hsa-miR-3121-3p	LINC01194
hsa-miR-3121-3p	AL359643.3
hsa-miR-3121-3p	AL008729.2
hsa-miR-3121-3p	AL117378.1
hsa-miR-3121-3p	AC018645.2
hsa-miR-3121-3p	APTR
hsa-miR-3121-3p	LINC01419
hsa-miR-3121-3p	AL158071.4
hsa-miR-3121-3p	OLMALINC
hsa-miR-3121-3p	NEAT1
hsa-miR-3121-3p	MALAT1
hsa-miR-3121-3p	PCF11-AS1
hsa-miR-3121-3p	LINC00426
hsa-miR-3121-3p	AL358334.2
hsa-miR-3121-3p	FAM30A
hsa-miR-3121-3p	PWAR6
hsa-miR-3121-3p	AC091167.5
hsa-miR-3121-3p	AC145207.5
hsa-miR-3121-3p	LINC01970
hsa-miR-3121-3p	AC132938.1
hsa-miR-3121-3p	AC093227.1
hsa-miR-3121-3p	AC243960.1
hsa-miR-3121-3p	AC005261.1
hsa-miR-3121-3p	LINC00319
hsa-miR-3121-3p	CU639417.4
hsa-miR-3121-3p	XIST
hsa-miR-3121-3p	FTX
hsa-miR-3126-5p	AC144450.1
hsa-miR-3126-5p	LINC01816
hsa-miR-3126-5p	TBC1D8-AS1
hsa-miR-3126-5p	LINC02069
hsa-miR-3126-5p	AL512274.1
hsa-miR-3126-5p	EBLN3P
hsa-miR-3126-5p	AL353803.4
hsa-miR-3126-5p	GATA3-AS1
hsa-miR-3126-5p	LINC00858
hsa-miR-3126-5p	OLMALINC
hsa-miR-3126-5p	AC240565.1
hsa-miR-3126-5p	NEAT1
hsa-miR-3126-5p	MALAT1
hsa-miR-3126-5p	AC023794.7
hsa-miR-3126-5p	AC020891.2
hsa-miR-3126-5p	AC100835.2
hsa-miR-3126-5p	AC138627.1
hsa-miR-3126-5p	FAM157C
hsa-miR-3126-5p	LINC00324
hsa-miR-3126-5p	AC015849.5
hsa-miR-3126-5p	AC145207.5
hsa-miR-3126-5p	AC132872.1
hsa-miR-3126-5p	LINC00665
hsa-miR-3126-5p	AC011453.1
hsa-miR-3126-5p	MIATNB
hsa-miR-3126-5p	AL022322.1
hsa-miR-3126-5p	MIRLET7BHG
hsa-miR-3126-5p	XIST
hsa-miR-3126-5p	FTX
hsa-miR-3129-5p	AL034417.2
hsa-miR-3129-5p	AC092807.3
hsa-miR-3129-5p	AC239800.3
hsa-miR-3129-5p	MIR181A1HG
hsa-miR-3129-5p	LINC01090
hsa-miR-3129-5p	RP11-219C20.3
hsa-miR-3129-5p	LINC01018
hsa-miR-3129-5p	AC104118.1
hsa-miR-3129-5p	HCG11
hsa-miR-3129-5p	AC005082.1
hsa-miR-3129-5p	AC005165.1
hsa-miR-3129-5p	AC008267.5
hsa-miR-3129-5p	AC011978.2
hsa-miR-3129-5p	LINC02055
hsa-miR-3129-5p	OLMALINC
hsa-miR-3129-5p	NEAT1
hsa-miR-3129-5p	MALAT1
hsa-miR-3129-5p	MIR200CHG
hsa-miR-3129-5p	AL138820.1
hsa-miR-3129-5p	PWAR6
hsa-miR-3129-5p	AC100826.1
hsa-miR-3129-5p	AC104035.1
hsa-miR-3129-5p	AC010542.4
hsa-miR-3129-5p	AC116667.1
hsa-miR-3129-5p	AC024267.1
hsa-miR-3129-5p	LINC02001
hsa-miR-3129-5p	AC004477.3
hsa-miR-3129-5p	AC005261.1
hsa-miR-3129-5p	AL035661.1
hsa-miR-3129-5p	NORAD
hsa-miR-3129-5p	MIR99AHG
hsa-miR-3129-5p	XIST
hsa-miR-3140-3p	LINC01714
hsa-miR-3140-3p	LINC01140
hsa-miR-3140-3p	MIR181A1HG
hsa-miR-3140-3p	MUC20-OT1
hsa-miR-3140-3p	AC096733.2
hsa-miR-3140-3p	LINC00847
hsa-miR-3140-3p	Z97832.2
hsa-miR-3140-3p	LINC00574
hsa-miR-3140-3p	AC092171.3
hsa-miR-3140-3p	AC073335.2
hsa-miR-3140-3p	LINC00293
hsa-miR-3140-3p	AL358975.1
hsa-miR-3140-3p	C9orf106
hsa-miR-3140-3p	AP006621.3
hsa-miR-3140-3p	NEAT1
hsa-miR-3140-3p	MALAT1
hsa-miR-3140-3p	AC006206.1
hsa-miR-3140-3p	AC008124.1
hsa-miR-3140-3p	ATP2B1-AS1
hsa-miR-3140-3p	LINC01234
hsa-miR-3140-3p	AC084018.2
hsa-miR-3140-3p	LINC00544
hsa-miR-3140-3p	LINC01588
hsa-miR-3140-3p	AC013652.1
hsa-miR-3140-3p	AC040162.3
hsa-miR-3140-3p	LINC00662
hsa-miR-3140-3p	AC008555.1
hsa-miR-3140-3p	LINC00665
hsa-miR-3140-3p	LINC01441
hsa-miR-3140-3p	HAR1B
hsa-miR-3140-3p	LINC01436
hsa-miR-3140-3p	AC004019.18
hsa-miR-3140-3p	BX890604.1
hsa-miR-3140-3p	FAM239A
hsa-miR-3140-3p	FAM239B
hsa-miR-3140-3p	LINC01204
hsa-miR-3140-3p	XIST
hsa-miR-3163	LINC01355
hsa-miR-3163	AL139220.2
hsa-miR-3163	MIR181A1HG
hsa-miR-3163	AC010969.2
hsa-miR-3163	LINC01876
hsa-miR-3163	LINC01963
hsa-miR-3163	AC010980.2
hsa-miR-3163	AC012557.1
hsa-miR-3163	AC097634.1
hsa-miR-3163	LINC02035
hsa-miR-3163	AC007823.1
hsa-miR-3163	MUC20-OT1
hsa-miR-3163	AC019131.2
hsa-miR-3163	AC105383.1
hsa-miR-3163	LINC02363
hsa-miR-3163	LINC01184
hsa-miR-3163	AL023583.1
hsa-miR-3163	AL137003.2
hsa-miR-3163	HCG11
hsa-miR-3163	AC067838.1
hsa-miR-3163	LINC01301
hsa-miR-3163	AC083843.3
hsa-miR-3163	EBLN3P
hsa-miR-3163	AL691447.2
hsa-miR-3163	AL365203.2
hsa-miR-3163	AL450326.1
hsa-miR-3163	OLMALINC
hsa-miR-3163	NEAT1
hsa-miR-3163	MALAT1
hsa-miR-3163	AP002360.3
hsa-miR-3163	AC068790.9
hsa-miR-3163	AL139384.2
hsa-miR-3163	MEG8
hsa-miR-3163	AL118558.4
hsa-miR-3163	PWAR6
hsa-miR-3163	AC091057.3
hsa-miR-3163	AC107958.3
hsa-miR-3163	AC087477.2
hsa-miR-3163	AC136618.1
hsa-miR-3163	AC135050.3
hsa-miR-3163	AC136944.2
hsa-miR-3163	AC007342.5
hsa-miR-3163	CRNDE
hsa-miR-3163	AC133540.1
hsa-miR-3163	AC092127.1
hsa-miR-3163	RP1-178F10.3
hsa-miR-3163	LINC02086
hsa-miR-3163	AC145207.5
hsa-miR-3163	AC139099.1
hsa-miR-3163	LINC00667
hsa-miR-3163	LINC01764
hsa-miR-3163	LINC00662
hsa-miR-3163	AC006504.2
hsa-miR-3163	AC093227.1
hsa-miR-3163	AC007228.2
hsa-miR-3163	AC005261.1
hsa-miR-3163	LINC00261
hsa-miR-3163	AL035071.1
hsa-miR-3163	NORAD
hsa-miR-3163	LINC01560
hsa-miR-3163	XIST
hsa-miR-3200-5p	AC254633.1
hsa-miR-3200-5p	BX284668.6
hsa-miR-3200-5p	AC092807.3
hsa-miR-3200-5p	AL596211.1
hsa-miR-3200-5p	AL136379.1
hsa-miR-3200-5p	AC010735.2
hsa-miR-3200-5p	AL359643.3
hsa-miR-3200-5p	LINC00473
hsa-miR-3200-5p	AC004947.1
hsa-miR-3200-5p	AL513318.2
hsa-miR-3200-5p	AL158835.1
hsa-miR-3200-5p	AP001453.4
hsa-miR-3200-5p	NEAT1
hsa-miR-3200-5p	AC024884.2
hsa-miR-3200-5p	AC026367.2
hsa-miR-3200-5p	AC016355.1
hsa-miR-3200-5p	AC068338.2
hsa-miR-3200-5p	LINC00324
hsa-miR-3200-5p	AC126365.1
hsa-miR-3200-5p	AC005332.7
hsa-miR-3200-5p	LINC01977
hsa-miR-3200-5p	AC145207.5
hsa-miR-3200-5p	LINC00667
hsa-miR-3200-5p	AC105105.2
hsa-miR-3200-5p	AC068473.5
hsa-miR-3200-5p	AL050403.1
hsa-miR-3200-5p	NORAD
hsa-miR-3200-5p	LINC01547
hsa-miR-3200-5p	NUP50-AS1
hsa-miR-3200-5p	FP325330.3
hsa-miR-3200-5p	XIST
hsa-miR-340-5p	LINC01355
hsa-miR-340-5p	AC093424.1
hsa-miR-340-5p	LINC01963
hsa-miR-340-5p	AC016717.2
hsa-miR-340-5p	MUC20-OT1
hsa-miR-340-5p	AC107068.1
hsa-miR-340-5p	RRS1-AS1
hsa-miR-340-5p	ERICD
hsa-miR-340-5p	EBLN3P
hsa-miR-340-5p	AL161729.3
hsa-miR-340-5p	AL158835.1
hsa-miR-340-5p	NEAT1
hsa-miR-340-5p	AP000766.1
hsa-miR-340-5p	AP001267.2
hsa-miR-340-5p	AC008115.4
hsa-miR-340-5p	AC084018.2
hsa-miR-340-5p	AC068790.9
hsa-miR-340-5p	LINC00943
hsa-miR-340-5p	LINC02302
hsa-miR-340-5p	MIR193BHG
hsa-miR-340-5p	AC005332.7
hsa-miR-340-5p	AC145207.5
hsa-miR-340-5p	LINC00662
hsa-miR-340-5p	AC005261.1
hsa-miR-340-5p	LINC01747
hsa-miR-340-5p	LINC01694
hsa-miR-340-5p	XIST
hsa-miR-377-3p	AL645608.1
hsa-miR-377-3p	AL356488.2
hsa-miR-377-3p	RP11-417J8.3
hsa-miR-377-3p	AL358472.2
hsa-miR-377-3p	AL390728.6
hsa-miR-377-3p	LINC01963
hsa-miR-377-3p	LINC02035
hsa-miR-377-3p	SNHG4
hsa-miR-377-3p	AL031123.2
hsa-miR-377-3p	AL024498.1
hsa-miR-377-3p	AC147651.1
hsa-miR-377-3p	AL158152.1
hsa-miR-377-3p	GATA3-AS1
hsa-miR-377-3p	NEAT1
hsa-miR-377-3p	AC121338.2
hsa-miR-377-3p	AC055713.1
hsa-miR-377-3p	LINC00943
hsa-miR-377-3p	AL512791.2
hsa-miR-377-3p	TMEM202-AS1
hsa-miR-377-3p	AC021483.2
hsa-miR-377-3p	AC040162.3
hsa-miR-377-3p	AC092127.2
hsa-miR-377-3p	AC092127.1
hsa-miR-377-3p	LINC02086
hsa-miR-377-3p	AC008543.1
hsa-miR-377-3p	AC016590.1
hsa-miR-377-3p	LINC00261
hsa-miR-377-3p	NORAD
hsa-miR-377-3p	HAR1B
hsa-miR-377-3p	AC007663.3
hsa-miR-377-3p	AP000350.6
hsa-miR-377-3p	MIRLET7BHG
hsa-miR-377-3p	XIST
hsa-miR-377-3p	FTX
hsa-miR-377-3p	LINC00106
hsa-miR-3942-5p	MIR137HG
hsa-miR-3942-5p	RP11-435B5.4
hsa-miR-3942-5p	AC008074.3
hsa-miR-3942-5p	AC016717.2
hsa-miR-3942-5p	AC107068.1
hsa-miR-3942-5p	C5orf17
hsa-miR-3942-5p	AC120036.4
hsa-miR-3942-5p	LINC01468
hsa-miR-3942-5p	LINC00958
hsa-miR-3942-5p	NEAT1
hsa-miR-3942-5p	MALAT1
hsa-miR-3942-5p	AC121338.2
hsa-miR-3942-5p	AC125603.1
hsa-miR-3942-5p	AC068338.2
hsa-miR-3942-5p	AC092117.1
hsa-miR-3942-5p	FENDRR
hsa-miR-3942-5p	LINC00324
hsa-miR-3942-5p	AC009283.1
hsa-miR-3942-5p	AC142472.1
hsa-miR-3942-5p	AC074135.1
hsa-miR-3942-5p	LINC00261
hsa-miR-3942-5p	MIR99AHG
hsa-miR-3942-5p	AP000547.3
hsa-miR-3942-5p	XIST
hsa-miR-3942-5p	FTX
hsa-miR-4465	MIR181A1HG
hsa-miR-4465	AL392172.1
hsa-miR-4465	LINC01703
hsa-miR-4465	AC104088.1
hsa-miR-4465	AC016717.2
hsa-miR-4465	DENND6A-DT
hsa-miR-4465	AC106744.1
hsa-miR-4465	AC093297.2
hsa-miR-4465	LINC00847
hsa-miR-4465	HCG11
hsa-miR-4465	LINC00240
hsa-miR-4465	AC005082.1
hsa-miR-4465	LINC00997
hsa-miR-4465	AC078846.1
hsa-miR-4465	LINC01111
hsa-miR-4465	EBLN3P
hsa-miR-4465	AL513318.2
hsa-miR-4465	AL391056.1
hsa-miR-4465	NEAT1
hsa-miR-4465	MALAT1
hsa-miR-4465	LINC00937
hsa-miR-4465	AC013652.1
hsa-miR-4465	WASIR2
hsa-miR-4465	RP1-178F10.3
hsa-miR-4465	AC015726.1
hsa-miR-4465	AC005332.7
hsa-miR-4465	AC005332.6
hsa-miR-4465	LINC00665
hsa-miR-4465	AC005261.1
hsa-miR-4465	AL035661.1
hsa-miR-4465	NORAD
hsa-miR-4465	MIATNB
hsa-miR-4465	AL022322.1
hsa-miR-4677-3p	AL669831.5
hsa-miR-4677-3p	AL645608.1
hsa-miR-4677-3p	MIR181A1HG
hsa-miR-4677-3p	BLACAT1
hsa-miR-4677-3p	AC097468.3
hsa-miR-4677-3p	MUC20-OT1
hsa-miR-4677-3p	LINC02438
hsa-miR-4677-3p	AC138035.1
hsa-miR-4677-3p	LINC01012
hsa-miR-4677-3p	AL354740.1
hsa-miR-4677-3p	AL390955.2
hsa-miR-4677-3p	LINC00265
hsa-miR-4677-3p	AC118758.3
hsa-miR-4677-3p	AC073335.2
hsa-miR-4677-3p	AC003092.1
hsa-miR-4677-3p	AC083843.3
hsa-miR-4677-3p	GLIDR
hsa-miR-4677-3p	BX088651.4
hsa-miR-4677-3p	AL590399.1
hsa-miR-4677-3p	BX005266.2
hsa-miR-4677-3p	AL512625.1
hsa-miR-4677-3p	LINC00707
hsa-miR-4677-3p	LINC00843
hsa-miR-4677-3p	AC022400.5
hsa-miR-4677-3p	C10orf91
hsa-miR-4677-3p	AC240565.2
hsa-miR-4677-3p	LINC01001
hsa-miR-4677-3p	LINC00294
hsa-miR-4677-3p	NEAT1
hsa-miR-4677-3p	LINC01089
hsa-miR-4677-3p	LINC00943
hsa-miR-4677-3p	LINC02418
hsa-miR-4677-3p	AC127070.2
hsa-miR-4677-3p	AL590787.1
hsa-miR-4677-3p	AL359513.1
hsa-miR-4677-3p	LINC01588
hsa-miR-4677-3p	VASH1-AS1
hsa-miR-4677-3p	LINC00638
hsa-miR-4677-3p	LINC02249
hsa-miR-4677-3p	AC110048.2
hsa-miR-4677-3p	LINC01227
hsa-miR-4677-3p	FAM157C
hsa-miR-4677-3p	AC024267.1
hsa-miR-4677-3p	LINC02086
hsa-miR-4677-3p	AC005920.1
hsa-miR-4677-3p	AC005261.3
hsa-miR-4677-3p	AC012313.1
hsa-miR-4677-3p	LINC00313
hsa-miR-4677-3p	LINC01669
hsa-miR-4677-3p	MIRLET7BHG
hsa-miR-4677-3p	XIST
hsa-miR-4766-5p	AL591848.4
hsa-miR-4766-5p	RN7SL832P
hsa-miR-4766-5p	LINC01123
hsa-miR-4766-5p	LINC01106
hsa-miR-4766-5p	AC017002.1
hsa-miR-4766-5p	LINC01806
hsa-miR-4766-5p	LINC01963
hsa-miR-4766-5p	AC007749.1
hsa-miR-4766-5p	AC016717.2
hsa-miR-4766-5p	AC112220.3
hsa-miR-4766-5p	LINC00506
hsa-miR-4766-5p	AC108718.1
hsa-miR-4766-5p	TERC
hsa-miR-4766-5p	AC113418.1
hsa-miR-4766-5p	AC138035.1
hsa-miR-4766-5p	HCG11
hsa-miR-4766-5p	AL390955.2
hsa-miR-4766-5p	AC118758.3
hsa-miR-4766-5p	AC073335.2
hsa-miR-4766-5p	AC003092.1
hsa-miR-4766-5p	AC078846.1
hsa-miR-4766-5p	AC067838.1
hsa-miR-4766-5p	PVT1
hsa-miR-4766-5p	EBLN3P
hsa-miR-4766-5p	AL353803.5
hsa-miR-4766-5p	AL596094.1
hsa-miR-4766-5p	AL390294.1
hsa-miR-4766-5p	SFTA1P
hsa-miR-4766-5p	AC022400.5
hsa-miR-4766-5p	LINC01001
hsa-miR-4766-5p	AC240565.2
hsa-miR-4766-5p	NEAT1
hsa-miR-4766-5p	MALAT1
hsa-miR-4766-5p	AP001189.6
hsa-miR-4766-5p	AC023794.6
hsa-miR-4766-5p	LINC02384
hsa-miR-4766-5p	MAPKAPK5-AS1
hsa-miR-4766-5p	LINC00943
hsa-miR-4766-5p	PWAR6
hsa-miR-4766-5p	IQCH-AS1
hsa-miR-4766-5p	AC007952.4
hsa-miR-4766-5p	AC105105.2
hsa-miR-4766-5p	LINC00665
hsa-miR-4766-5p	AC010624.2
hsa-miR-4766-5p	MIAT
hsa-miR-4766-5p	Z82243.1
hsa-miR-4766-5p	XIST
hsa-miR-4766-5p	FTX
hsa-miR-493-5p	AL512413.1
hsa-miR-493-5p	LINC01355
hsa-miR-493-5p	AL390728.6
hsa-miR-493-5p	AC114814.1
hsa-miR-493-5p	AC112220.2
hsa-miR-493-5p	LINC02035
hsa-miR-493-5p	MIR4458HG
hsa-miR-493-5p	LUCAT1
hsa-miR-493-5p	LINC01184
hsa-miR-493-5p	AL008729.2
hsa-miR-493-5p	AL034374.1
hsa-miR-493-5p	LINC02531
hsa-miR-493-5p	LINC01602
hsa-miR-493-5p	EBLN3P
hsa-miR-493-5p	NEAT1
hsa-miR-493-5p	MALAT1
hsa-miR-493-5p	AP002360.3
hsa-miR-493-5p	AP002884.1
hsa-miR-493-5p	LINC00943
hsa-miR-493-5p	GAS6-AS2
hsa-miR-493-5p	AC084757.2
hsa-miR-493-5p	LINC00324
hsa-miR-493-5p	AC015922.4
hsa-miR-493-5p	AC126365.1
hsa-miR-493-5p	LINC00667
hsa-miR-493-5p	ILF3-AS1
hsa-miR-493-5p	AL161938.1
hsa-miR-493-5p	AP001432.1
hsa-miR-493-5p	FTX
hsa-miR-493-5p	LINC00630
hsa-miR-495-3p	BX284668.6
hsa-miR-495-3p	AL139220.2
hsa-miR-495-3p	RP11-423O2.5
hsa-miR-495-3p	AL358472.2
hsa-miR-495-3p	LINC01133
hsa-miR-495-3p	MIR29B2CHG
hsa-miR-495-3p	AC016717.2
hsa-miR-495-3p	AC112220.4
hsa-miR-495-3p	AC068756.1
hsa-miR-495-3p	MUC20-OT1
hsa-miR-495-3p	AC107068.1
hsa-miR-495-3p	LINC01194
hsa-miR-495-3p	PURPL
hsa-miR-495-3p	AC093297.2
hsa-miR-495-3p	AC010595.1
hsa-miR-495-3p	LUCAT1
hsa-miR-495-3p	SNHG4
hsa-miR-495-3p	LINC01962
hsa-miR-495-3p	LINC01011
hsa-miR-495-3p	PRNCR1
hsa-miR-495-3p	GATA3-AS1
hsa-miR-495-3p	LINC00294
hsa-miR-495-3p	NEAT1
hsa-miR-495-3p	LINC02381
hsa-miR-495-3p	AC048341.1
hsa-miR-495-3p	AL512791.2
hsa-miR-495-3p	MEG8
hsa-miR-495-3p	AC091057.3
hsa-miR-495-3p	AC068870.2
hsa-miR-495-3p	AC009120.5
hsa-miR-495-3p	FENDRR
hsa-miR-495-3p	AC142472.1
hsa-miR-495-3p	LINC00662
hsa-miR-495-3p	AC093227.1
hsa-miR-495-3p	AC006213.2
hsa-miR-495-3p	RALY-AS1
hsa-miR-495-3p	NORAD
hsa-miR-495-3p	MIR155HG
hsa-miR-495-3p	MIAT
hsa-miR-495-3p	XIST
hsa-miR-495-3p	JPX
hsa-miR-506-3p	AL139220.2
hsa-miR-506-3p	LINC01703
hsa-miR-506-3p	AL591848.4
hsa-miR-506-3p	AC012360.2
hsa-miR-506-3p	PCGEM1
hsa-miR-506-3p	AC096733.2
hsa-miR-506-3p	LINC00847
hsa-miR-506-3p	LINC00240
hsa-miR-506-3p	SND1-IT1
hsa-miR-506-3p	AC078846.1
hsa-miR-506-3p	AC084082.1
hsa-miR-506-3p	AC083843.3
hsa-miR-506-3p	NEAT1
hsa-miR-506-3p	MALAT1
hsa-miR-506-3p	AP001189.6
hsa-miR-506-3p	MAPKAPK5-AS1
hsa-miR-506-3p	LINC01089
hsa-miR-506-3p	AC055713.1
hsa-miR-506-3p	AL132796.2
hsa-miR-506-3p	AC110048.2
hsa-miR-506-3p	AC027020.2
hsa-miR-506-3p	AC136443.3
hsa-miR-506-3p	MIR3179-2
hsa-miR-506-3p	AC009163.7
hsa-miR-506-3p	AC005972.1
hsa-miR-506-3p	LINC00511
hsa-miR-506-3p	AC021504.1
hsa-miR-506-3p	AC068473.5
hsa-miR-506-3p	AC245884.8
hsa-miR-506-3p	AL121890.4
hsa-miR-506-3p	AL121894.2
hsa-miR-506-3p	OGFRP1
hsa-miR-506-3p	XIST
hsa-miR-511-3p	RP11-782C8.3
hsa-miR-511-3p	AL596211.1
hsa-miR-511-3p	MIR181A1HG
hsa-miR-511-3p	AC012360.3
hsa-miR-511-3p	LINC01963
hsa-miR-511-3p	AC016717.2
hsa-miR-511-3p	LINC02035
hsa-miR-511-3p	LINC02505
hsa-miR-511-3p	AC105383.1
hsa-miR-511-3p	LINC02163
hsa-miR-511-3p	EPB41L4A-AS1
hsa-miR-511-3p	U91328.1
hsa-miR-511-3p	HCG11
hsa-miR-511-3p	AL033384.1
hsa-miR-511-3p	AL080317.2
hsa-miR-511-3p	AC018645.2
hsa-miR-511-3p	AC079193.2
hsa-miR-511-3p	AC124067.4
hsa-miR-511-3p	AC084346.2
hsa-miR-511-3p	PVT1
hsa-miR-511-3p	AC083843.3
hsa-miR-511-3p	EBLN3P
hsa-miR-511-3p	OLMALINC
hsa-miR-511-3p	LINC00294
hsa-miR-511-3p	NEAT1
hsa-miR-511-3p	MALAT1
hsa-miR-511-3p	AP000766.1
hsa-miR-511-3p	AC131532.1
hsa-miR-511-3p	AC055713.1
hsa-miR-511-3p	LINC00943
hsa-miR-511-3p	LINC00375
hsa-miR-511-3p	LINC00304
hsa-miR-511-3p	LINC00511
hsa-miR-511-3p	LINC00909
hsa-miR-511-3p	AC008543.1
hsa-miR-511-3p	AC005261.1
hsa-miR-511-3p	NORAD
hsa-miR-511-3p	AL671710.1
hsa-miR-511-3p	AL121578.3
hsa-miR-511-3p	XIST
hsa-miR-513a-5p	AL031281.2
hsa-miR-513a-5p	AL391069.4
hsa-miR-513a-5p	MIR29B2CHG
hsa-miR-513a-5p	CYTOR
hsa-miR-513a-5p	MIR4435-2HG
hsa-miR-513a-5p	AC117402.1
hsa-miR-513a-5p	MUC20-OT1
hsa-miR-513a-5p	AC113615.1
hsa-miR-513a-5p	FAM160A1-DT
hsa-miR-513a-5p	PURPL
hsa-miR-513a-5p	AC093297.2
hsa-miR-513a-5p	AC010595.1
hsa-miR-513a-5p	LINC00847
hsa-miR-513a-5p	TRAM2-AS1
hsa-miR-513a-5p	LINC00265
hsa-miR-513a-5p	AC004951.1
hsa-miR-513a-5p	AC073335.2
hsa-miR-513a-5p	PVT1
hsa-miR-513a-5p	EBLN3P
hsa-miR-513a-5p	AL590399.3
hsa-miR-513a-5p	AL691447.2
hsa-miR-513a-5p	NEAT1
hsa-miR-513a-5p	AC048341.1
hsa-miR-513a-5p	LINC01234
hsa-miR-513a-5p	LINC00426
hsa-miR-513a-5p	LINC00407
hsa-miR-513a-5p	LINC00638
hsa-miR-513a-5p	AC008741.2
hsa-miR-513a-5p	LINC00922
hsa-miR-513a-5p	AC005725.1
hsa-miR-513a-5p	AC120024.1
hsa-miR-513a-5p	AC145207.5
hsa-miR-513a-5p	PCAT18
hsa-miR-513a-5p	ILF3-AS1
hsa-miR-513a-5p	AC008543.1
hsa-miR-513a-5p	UCA1
hsa-miR-513a-5p	AC011477.4
hsa-miR-513a-5p	AC074135.1
hsa-miR-513a-5p	AC092279.1
hsa-miR-513a-5p	AC010328.1
hsa-miR-513a-5p	AC012313.8
hsa-miR-513a-5p	RALY-AS1
hsa-miR-513a-5p	LINC01436
hsa-miR-513a-5p	MIRLET7BHG
hsa-miR-520a-5p	LINC01748
hsa-miR-520a-5p	AC239800.3
hsa-miR-520a-5p	AL161636.1
hsa-miR-520a-5p	MIR29B2CHG
hsa-miR-520a-5p	LINC01871
hsa-miR-520a-5p	LINC01018
hsa-miR-520a-5p	SCAMP1-AS1
hsa-miR-520a-5p	AC008467.1
hsa-miR-520a-5p	Z97832.2
hsa-miR-520a-5p	AC003092.1
hsa-miR-520a-5p	AC027031.2
hsa-miR-520a-5p	PVT1
hsa-miR-520a-5p	AL158152.1
hsa-miR-520a-5p	OLMALINC
hsa-miR-520a-5p	NEAT1
hsa-miR-520a-5p	PCF11-AS1
hsa-miR-520a-5p	MIR200CHG
hsa-miR-520a-5p	MAPKAPK5-AS1
hsa-miR-520a-5p	LINC01234
hsa-miR-520a-5p	SOX21-AS1
hsa-miR-520a-5p	LINC02292
hsa-miR-520a-5p	DPH6-AS1
hsa-miR-520a-5p	AC068338.2
hsa-miR-520a-5p	MIR193BHG
hsa-miR-520a-5p	AC136944.2
hsa-miR-520a-5p	AC092139.1
hsa-miR-520a-5p	AC092127.1
hsa-miR-520a-5p	AC024267.1
hsa-miR-520a-5p	LINC00511
hsa-miR-520a-5p	AC120024.1
hsa-miR-520a-5p	AC010636.2
hsa-miR-520a-5p	AC006504.5
hsa-miR-520a-5p	CTD-3093M3.1
hsa-miR-520a-5p	AC012313.8
hsa-miR-520a-5p	AL035071.1
hsa-miR-520a-5p	NORAD
hsa-miR-520a-5p	AL132655.1
hsa-miR-520a-5p	AP001432.1
hsa-miR-520a-5p	AF064858.1
hsa-miR-520a-5p	MIRLET7BHG
hsa-miR-520a-5p	XIST
hsa-miR-520a-5p	JPX
hsa-miR-520a-5p	AC244197.2
hsa-miR-525-5p	LINC01748
hsa-miR-525-5p	AC239800.3
hsa-miR-525-5p	AL161636.1
hsa-miR-525-5p	MIR29B2CHG
hsa-miR-525-5p	LINC01871
hsa-miR-525-5p	LINC01018
hsa-miR-525-5p	SCAMP1-AS1
hsa-miR-525-5p	AC008467.1
hsa-miR-525-5p	Z97832.2
hsa-miR-525-5p	AC003092.1
hsa-miR-525-5p	AC027031.2
hsa-miR-525-5p	PVT1
hsa-miR-525-5p	AL158152.1
hsa-miR-525-5p	OLMALINC
hsa-miR-525-5p	NEAT1
hsa-miR-525-5p	PCF11-AS1
hsa-miR-525-5p	MIR200CHG
hsa-miR-525-5p	MAPKAPK5-AS1
hsa-miR-525-5p	LINC01234
hsa-miR-525-5p	SOX21-AS1
hsa-miR-525-5p	LINC02292
hsa-miR-525-5p	DPH6-AS1
hsa-miR-525-5p	AC068338.2
hsa-miR-525-5p	MIR193BHG
hsa-miR-525-5p	AC136944.2
hsa-miR-525-5p	AC092139.1
hsa-miR-525-5p	AC092127.1
hsa-miR-525-5p	AC024267.1
hsa-miR-525-5p	LINC00511
hsa-miR-525-5p	AC120024.1
hsa-miR-525-5p	AC010636.2
hsa-miR-525-5p	AC006504.5
hsa-miR-525-5p	CTD-3093M3.1
hsa-miR-525-5p	AC012313.8
hsa-miR-525-5p	AL035071.1
hsa-miR-525-5p	NORAD
hsa-miR-525-5p	AL132655.1
hsa-miR-525-5p	AP001432.1
hsa-miR-525-5p	AF064858.1
hsa-miR-525-5p	MIRLET7BHG
hsa-miR-525-5p	XIST
hsa-miR-525-5p	JPX
hsa-miR-525-5p	AC244197.2
hsa-miR-576-5p	AC010969.2
hsa-miR-576-5p	AC007878.1
hsa-miR-576-5p	LINC01087
hsa-miR-576-5p	AC007405.3
hsa-miR-576-5p	AC016903.1
hsa-miR-576-5p	AC010980.2
hsa-miR-576-5p	AC016717.2
hsa-miR-576-5p	LINC02466
hsa-miR-576-5p	AC106744.2
hsa-miR-576-5p	AC093297.2
hsa-miR-576-5p	AC034238.2
hsa-miR-576-5p	AL008729.2
hsa-miR-576-5p	HCG11
hsa-miR-576-5p	CASC9
hsa-miR-576-5p	AC016405.3
hsa-miR-576-5p	NEAT1
hsa-miR-576-5p	MALAT1
hsa-miR-576-5p	AP000997.2
hsa-miR-576-5p	AC012555.1
hsa-miR-576-5p	LINC00943
hsa-miR-576-5p	AL138820.1
hsa-miR-576-5p	SOX21-AS1
hsa-miR-576-5p	DNAJC3-AS1
hsa-miR-576-5p	AL357153.3
hsa-miR-576-5p	VASH1-AS1
hsa-miR-576-5p	LINC02292
hsa-miR-576-5p	AC091057.3
hsa-miR-576-5p	AC110048.2
hsa-miR-576-5p	IQCH-AS1
hsa-miR-576-5p	AC068473.5
hsa-miR-576-5p	AC079466.1
hsa-miR-576-5p	AC005261.1
hsa-miR-576-5p	LINC01747
hsa-miR-576-5p	NORAD
hsa-miR-576-5p	AL132655.1
hsa-miR-576-5p	C20orf197
hsa-miR-576-5p	NUP50-AS1
hsa-miR-576-5p	LINC01560
hsa-miR-576-5p	XIST
hsa-miR-577	AL645608.1
hsa-miR-577	AL139220.2
hsa-miR-577	LINC01876
hsa-miR-577	LINC01238
hsa-miR-577	AC112220.4
hsa-miR-577	DUBR
hsa-miR-577	LINC01094
hsa-miR-577	AC146944.4
hsa-miR-577	AC099522.2
hsa-miR-577	AC008393.1
hsa-miR-577	AL137003.2
hsa-miR-577	AC002480.4
hsa-miR-577	AC067838.1
hsa-miR-577	AC025524.2
hsa-miR-577	GASAL1
hsa-miR-577	AC083843.3
hsa-miR-577	RFX3-AS1
hsa-miR-577	EBLN3P
hsa-miR-577	AC044784.1
hsa-miR-577	OLMALINC
hsa-miR-577	NEAT1
hsa-miR-577	AP002884.1
hsa-miR-577	LINC02381
hsa-miR-577	LINC01465
hsa-miR-577	AC012555.1
hsa-miR-577	AC068790.9
hsa-miR-577	LINC00943
hsa-miR-577	AC127070.2
hsa-miR-577	LINC00520
hsa-miR-577	LINC02305
hsa-miR-577	PWAR6
hsa-miR-577	AC135178.5
hsa-miR-577	RP1-178F10.3
hsa-miR-577	CTC-462L7.1
hsa-miR-577	AC015813.1
hsa-miR-577	AP005329.3
hsa-miR-577	LINC00663
hsa-miR-577	LINC00665
hsa-miR-577	AC005261.1
hsa-miR-577	LINC00652
hsa-miR-577	AL121761.2
hsa-miR-577	LINC00261
hsa-miR-577	NORAD
hsa-miR-577	MIR99AHG
hsa-miR-577	AL022322.1
hsa-miR-577	XIST
hsa-miR-577	FTX
hsa-miR-670-3p	AL645608.1
hsa-miR-670-3p	AC243836.1
hsa-miR-670-3p	AL139286.2
hsa-miR-670-3p	AL078644.2
hsa-miR-670-3p	LINC01641
hsa-miR-670-3p	AC073283.2
hsa-miR-670-3p	AC159540.1
hsa-miR-670-3p	LINC02035
hsa-miR-670-3p	AC093297.2
hsa-miR-670-3p	TRAM2-AS1
hsa-miR-670-3p	AL390955.2
hsa-miR-670-3p	PSMG3-AS1
hsa-miR-670-3p	AC019155.3
hsa-miR-670-3p	SND1-IT1
hsa-miR-670-3p	AC087623.3
hsa-miR-670-3p	GAS1RR
hsa-miR-670-3p	C9orf106
hsa-miR-670-3p	LINC01468
hsa-miR-670-3p	OLMALINC
hsa-miR-670-3p	AP002358.1
hsa-miR-670-3p	AP001453.4
hsa-miR-670-3p	NEAT1
hsa-miR-670-3p	MALAT1
hsa-miR-670-3p	AP000439.3
hsa-miR-670-3p	LINC01537
hsa-miR-670-3p	AP001993.1
hsa-miR-670-3p	AC083806.3
hsa-miR-670-3p	LINC00943
hsa-miR-670-3p	LINC02288
hsa-miR-670-3p	IQCH-AS1
hsa-miR-670-3p	AL023881.1
hsa-miR-670-3p	AC009065.4
hsa-miR-670-3p	AC015922.4
hsa-miR-670-3p	AC015813.1
hsa-miR-670-3p	BAIAP2-AS1
hsa-miR-670-3p	AC110597.1
hsa-miR-670-3p	AC006504.5
hsa-miR-670-3p	LINC01678
hsa-miR-670-3p	NUP50-AS1
hsa-miR-670-3p	XIST
hsa-miR-7151-5p	LINC01133
hsa-miR-7151-5p	AL021068.1
hsa-miR-7151-5p	MIR29B2CHG
hsa-miR-7151-5p	LINC01876
hsa-miR-7151-5p	SNHG8
hsa-miR-7151-5p	AC096733.2
hsa-miR-7151-5p	LINC02197
hsa-miR-7151-5p	CASC15
hsa-miR-7151-5p	AL033397.1
hsa-miR-7151-5p	AC002480.4
hsa-miR-7151-5p	LINC00265
hsa-miR-7151-5p	SNHG15
hsa-miR-7151-5p	AC124067.4
hsa-miR-7151-5p	PVT1
hsa-miR-7151-5p	EBLN3P
hsa-miR-7151-5p	AC044784.1
hsa-miR-7151-5p	LINC00294
hsa-miR-7151-5p	AP002360.3
hsa-miR-7151-5p	AC007406.3
hsa-miR-7151-5p	AC008124.1
hsa-miR-7151-5p	LINC00407
hsa-miR-7151-5p	OTX2-AS1
hsa-miR-7151-5p	AC060814.3
hsa-miR-7151-5p	AC110048.2
hsa-miR-7151-5p	AC108134.2
hsa-miR-7151-5p	AC005261.1
hsa-miR-7151-5p	AC012313.8
hsa-miR-7151-5p	XIST
