# Supplementary material for: Genetic markers associated with ferroptosis in Alzheimer’s disease
Source: Front Aging Neurosci. 2024 Apr 22;16:1364605. doi: 10.3389/fnagi.2024.1364605 (PMC11073811; doi:10.3389/fnagi.2024.1364605)
Supplement: Supplementary file 3 [file Table_3.XLSX]

## Sheet: Sheet1
symbols	type
CD44	mRNA
DDIT4	mRNA
KLHL24	mRNA
RB1	mRNA
hsa-miR-3613-3p	miRNA
hsa-miR-670-3p	shared miRNA
hsa-miR-6773-5p	miRNA
hsa-miR-3059-5p	miRNA
hsa-miR-3121-3p	shared miRNA
hsa-miR-4471	miRNA
hsa-miR-6724-5p	miRNA
hsa-miR-6815-3p	miRNA
hsa-miR-6818-3p	miRNA
hsa-miR-3126-5p	shared miRNA
hsa-miR-585-5p	miRNA
hsa-miR-7151-5p	shared miRNA
hsa-miR-3908	miRNA
hsa-miR-488-5p	miRNA
hsa-miR-1180-5p	shared miRNA
hsa-miR-3126-3p	miRNA
hsa-miR-8059	miRNA
hsa-miR-143-3p	shared miRNA
hsa-miR-1298-3p	miRNA
hsa-miR-513a-5p	shared miRNA
hsa-miR-7113-3p	miRNA
hsa-miR-3180-5p	miRNA
hsa-miR-4766-5p	shared miRNA
hsa-miR-187-5p	miRNA
hsa-miR-296-5p	shared miRNA
hsa-miR-3619-3p	miRNA
hsa-miR-202-3p	miRNA
hsa-miR-4267	miRNA
hsa-miR-223-3p	shared miRNA
hsa-miR-22-3p	shared miRNA
hsa-miR-30a-5p	shared miRNA
hsa-miR-30c-5p	shared miRNA
hsa-miR-30d-5p	shared miRNA
hsa-miR-139-5p	shared miRNA
hsa-miR-222-5p	miRNA
hsa-miR-30b-5p	shared miRNA
hsa-miR-153-3p	shared miRNA
hsa-miR-30e-5p	shared miRNA
hsa-miR-495-3p	shared miRNA
hsa-miR-1306-5p	shared miRNA
hsa-miR-548v	miRNA
hsa-miR-548w	miRNA
hsa-miR-4697-3p	miRNA
hsa-miR-6513-3p	miRNA
hsa-miR-6882-3p	miRNA
hsa-miR-129-5p	shared miRNA
hsa-miR-7-1-3p	miRNA
hsa-miR-7-2-3p	miRNA
hsa-miR-183-5p	shared miRNA
hsa-miR-124-3p	shared miRNA
hsa-miR-153-5p	miRNA
hsa-miR-377-3p	shared miRNA
hsa-miR-335-3p	miRNA
hsa-miR-518c-5p	miRNA
hsa-miR-506-3p	shared miRNA
hsa-miR-510-3p	miRNA
hsa-miR-593-5p	miRNA
hsa-miR-627-3p	miRNA
hsa-miR-548m	miRNA
hsa-miR-3163	shared miRNA
hsa-miR-3925-5p	miRNA
hsa-miR-3938	miRNA
hsa-miR-4427	miRNA
hsa-miR-548ah-3p	miRNA
hsa-miR-4496	miRNA
hsa-miR-548am-3p	miRNA
hsa-miR-4643	miRNA
hsa-miR-4689	miRNA
hsa-miR-4709-3p	miRNA
hsa-miR-4714-3p	miRNA
hsa-miR-4717-3p	miRNA
hsa-miR-4796-3p	miRNA
hsa-miR-5003-3p	miRNA
hsa-miR-5684	miRNA
hsa-miR-7154-5p	miRNA
hsa-miR-10399-5p	miRNA
hsa-miR-9983-3p	miRNA
hsa-miR-12124	miRNA
hsa-miR-12136	miRNA
hsa-miR-493-5p	shared miRNA
hsa-miR-520b-5p	miRNA
hsa-miR-519a-2-5p	miRNA
hsa-miR-577	shared miRNA
hsa-miR-4261	miRNA
hsa-miR-4282	miRNA
hsa-miR-6504-3p	miRNA
hsa-miR-187-5p	miRNA
hsa-miR-127-5p	miRNA
hsa-miR-511-3p	shared miRNA
hsa-miR-202-3p	miRNA
hsa-miR-1912-3p	miRNA
hsa-miR-30d-3p	miRNA
hsa-miR-340-5p	shared miRNA
hsa-miR-498-5p	miRNA
hsa-miR-498-3p	miRNA
hsa-miR-520f-5p	miRNA
hsa-miR-520a-5p	shared miRNA
hsa-miR-525-5p	shared miRNA
hsa-miR-548d-3p	miRNA
hsa-miR-1301-3p	shared miRNA
hsa-miR-298	miRNA
hsa-miR-877-3p	miRNA
hsa-miR-1197	shared miRNA
hsa-miR-3129-5p	shared miRNA
hsa-miR-3140-3p	shared miRNA
hsa-miR-3200-5p	shared miRNA
hsa-miR-4303	miRNA
hsa-miR-4263	miRNA
hsa-miR-3674	miRNA
hsa-miR-4465	shared miRNA
hsa-miR-4801	miRNA
hsa-miR-1295b-5p	miRNA
hsa-miR-6077	miRNA
hsa-miR-6503-3p	miRNA
hsa-miR-6514-5p	miRNA
hsa-miR-6831-3p	miRNA
hsa-miR-7108-5p	miRNA
hsa-miR-7851-3p	miRNA
hsa-miR-12119	miRNA
hsa-miR-3942-5p	shared miRNA
hsa-miR-576-5p	shared miRNA
hsa-miR-4731-3p	miRNA
hsa-miR-4677-3p	shared miRNA
MIR29B2CHG	lncRNA
LINC01641	lncRNA
U73166.1	lncRNA
LINC02035	lncRNA
MUC20-OT1	lncRNA
EPB41L4A-AS1	lncRNA
AFDN-DT	lncRNA
AC010719.1	lncRNA
SNHG15	lncRNA
AC078846.1	lncRNA
LINC00599	lncRNA
AC009902.3	lncRNA
AC091563.1	lncRNA
EBLN3P	lncRNA
AL158071.4	lncRNA
PTGES2-AS1	lncRNA
LINC00839	lncRNA
LINC00858	lncRNA
NEAT1	lncRNA
AC092127.1	lncRNA
AC021683.3	lncRNA
AC145207.5	lncRNA
AP000845.1	lncRNA
AC010624.2	lncRNA
AC012313.1	lncRNA
XIST	lncRNA
AL645608.1	lncRNA
BX284668.6	lncRNA
RP11-782C8.1	lncRNA
RP11-435B5.4	lncRNA
MIR181A1HG	lncRNA
AC073046.1	lncRNA
LINC01963	lncRNA
AC016717.2	lncRNA
AC079612.1	lncRNA
AC068633.1	lncRNA
LINC02466	lncRNA
RP11-219C20.3	lncRNA
LINC01511	lncRNA
AL031123.2	lncRNA
AC073335.2	lncRNA
PVT1	lncRNA
AC083843.3	lncRNA
AC127070.2	lncRNA
AL357153.3	lncRNA
LINC02292	lncRNA
AL118558.4	lncRNA
AC004233.3	lncRNA
CRNDE	lncRNA
AC092139.1	lncRNA
AC068418.2	lncRNA
AC009283.1	lncRNA
AC015813.1	lncRNA
AC090772.3	lncRNA
AC010636.2	lncRNA
AC006504.5	lncRNA
LINC01521	lncRNA
AC232271.1	lncRNA
AL139220.2	lncRNA
LINC01703	lncRNA
AL591848.4	lncRNA
AC012360.2	lncRNA
PCGEM1	lncRNA
AC096733.2	lncRNA
LINC00847	lncRNA
LINC00240	lncRNA
SND1-IT1	lncRNA
AC084082.1	lncRNA
MALAT1	lncRNA
AP001189.6	lncRNA
MAPKAPK5-AS1	lncRNA
LINC01089	lncRNA
AC055713.1	lncRNA
AL132796.2	lncRNA
AC110048.2	lncRNA
AC027020.2	lncRNA
AC136443.3	lncRNA
MIR3179-2	lncRNA
AC009163.7	lncRNA
AC005972.1	lncRNA
LINC00511	lncRNA
AC021504.1	lncRNA
AC068473.5	lncRNA
AC245884.8	lncRNA
AL121890.4	lncRNA
AL121894.2	lncRNA
OGFRP1	lncRNA
AP006222.1	lncRNA
LINC01134	lncRNA
LINC01247	lncRNA
LINC01087	lncRNA
AC069277.1	lncRNA
AC112220.2	lncRNA
AC097634.1	lncRNA
AC004069.1	lncRNA
MIR4458HG	lncRNA
AC114316.2	lncRNA
AC018648.1	lncRNA
C8orf49	lncRNA
AC079193.2	lncRNA
AC027031.2	lncRNA
GAS1RR	lncRNA
GATA3-AS1	lncRNA
LINC01515	lncRNA
OLMALINC	lncRNA
AC008124.1	lncRNA
AC025031.4	lncRNA
AC090502.1	lncRNA
AL359513.1	lncRNA
DNAJC3-AS1	lncRNA
MEG3	lncRNA
AC026401.3	lncRNA
LINC01227	lncRNA
AC005224.4	lncRNA
AC139099.1	lncRNA
LINC00665	lncRNA
LINC00261	lncRNA
LINC01747	lncRNA
LINC01422	lncRNA
DANT2	lncRNA
LINC01122	lncRNA
LINC02015	lncRNA
AC025171.4	lncRNA
AC092171.3	lncRNA
LINC00997	lncRNA
AC124067.4	lncRNA
RNF139-AS1	lncRNA
AL354707.1	lncRNA
AL158152.1	lncRNA
AL359091.3	lncRNA
AL157400.4	lncRNA
LINC00294	lncRNA
LINC02381	lncRNA
LINC02384	lncRNA
LINC00943	lncRNA
LINC00544	lncRNA
AC015922.4	lncRNA
RAMP2-AS1	lncRNA
AC005828.4	lncRNA
LINC01444	lncRNA
AC005523.1	lncRNA
ILF3-AS1	lncRNA
LINC01722	lncRNA
MIR99AHG	lncRNA
LINC00319	lncRNA
CU639417.4	lncRNA
MIAT	lncRNA
JPX	lncRNA
AC017002.1	lncRNA
LINC01806	lncRNA
SCAMP1-AS1	lncRNA
LINC01554	lncRNA
HCG11	lncRNA
AL033397.1	lncRNA
AC147651.1	lncRNA
LINC00265	lncRNA
AC009365.1	lncRNA
AC010997.5	lncRNA
AP004609.3	lncRNA
AC007207.2	lncRNA
LINC00375	lncRNA
LINC00346	lncRNA
LINC00638	lncRNA
PWAR6	lncRNA
AC100835.2	lncRNA
AC010654.1	lncRNA
AC008741.2	lncRNA
AC133540.1	lncRNA
AC003101.2	lncRNA
LINC02001	lncRNA
AC005920.1	lncRNA
C17orf82	lncRNA
AC012313.8	lncRNA
AL356414.1	lncRNA
NORAD	lncRNA
AL049765.1	lncRNA
AL132655.2	lncRNA
Z95114.1	lncRNA
MIRLET7BHG	lncRNA
RN7SL832P	lncRNA
AC012360.1	lncRNA
LINC00885	lncRNA
LINC02360	lncRNA
AC018953.1	lncRNA
LINC00534	lncRNA
ERICD	lncRNA
AL138820.1	lncRNA
AC068338.2	lncRNA
LINC01579	lncRNA
AC138932.2	lncRNA
AC138969.3	lncRNA
AC126755.4	lncRNA
AC126365.1	lncRNA
AC005332.7	lncRNA
AC012615.1	lncRNA
AC092279.1	lncRNA
AC005261.1	lncRNA
AL132655.1	lncRNA
AL121578.3	lncRNA
LINC00630	lncRNA
AC239868.3	lncRNA
LINC01320	lncRNA
LINC01126	lncRNA
AC008972.1	lncRNA
GMDS-AS1	lncRNA
AL513123.1	lncRNA
PSMG3-AS1	lncRNA
MEOX2-AS1	lncRNA
AC118758.3	lncRNA
LZTS1-AS1	lncRNA
C9orf106	lncRNA
AC022400.5	lncRNA
AP000766.1	lncRNA
AP003486.1	lncRNA
AC023794.7	lncRNA
AC025165.4	lncRNA
LINC00944	lncRNA
AL590787.1	lncRNA
LINC01588	lncRNA
LINC02328	lncRNA
AC091167.5	lncRNA
LINC02086	lncRNA
LINC00482	lncRNA
LINC00667	lncRNA
AC008543.1	lncRNA
UCA1	lncRNA
LINC00662	lncRNA
PCAT19	lncRNA
SMIM25	lncRNA
BX322562.1	lncRNA
FP325330.3	lncRNA
BX890604.1	lncRNA
TSIX	lncRNA
MIR503HG	lncRNA
BLACAT1	lncRNA
AC104794.2	lncRNA
TEX41	lncRNA
AC112220.3	lncRNA
ZBTB20-AS5	lncRNA
LINC00886	lncRNA
Z97832.2	lncRNA
LINC01489	lncRNA
AL355578.1	lncRNA
LINC01550	lncRNA
AC127024.5	lncRNA
AC005332.4	lncRNA
FTX	lncRNA
AC092653.1	lncRNA
LINC00960	lncRNA
AL117378.1	lncRNA
AC016831.5	lncRNA
LINC00564	lncRNA
AC020891.2	lncRNA
AL118505.1	lncRNA
AL360012.1	lncRNA
AC009237.14	lncRNA
MIR4435-2HG	lncRNA
LINC02012	lncRNA
LINC02438	lncRNA
LINC01184	lncRNA
PSMB8-AS1	lncRNA
AC087623.3	lncRNA
AC016405.3	lncRNA
AL390294.1	lncRNA
AL365199.1	lncRNA
AL158835.1	lncRNA
AC092747.4	lncRNA
LINC02456	lncRNA
AC005304.2	lncRNA
AC091271.1	lncRNA
Z68871.1	lncRNA
AL365361.1	lncRNA
AC239800.3	lncRNA
LINC00538	lncRNA
AL392172.1	lncRNA
AC008074.3	lncRNA
LINC01876	lncRNA
AC022007.1	lncRNA
LINC01336	lncRNA
AL135785.1	lncRNA
AC240565.1	lncRNA
AC023794.6	lncRNA
LINC00648	lncRNA
AC040162.3	lncRNA
AC002347.1	lncRNA
LINC01842	lncRNA
IGFL2-AS1	lncRNA
RALY-AS1	lncRNA
AP001172.1	lncRNA
MIR155HG	lncRNA
AL034417.2	lncRNA
MIR34AHG	lncRNA
AL356488.2	lncRNA
LINC02100	lncRNA
C5orf66-AS1	lncRNA
AC102953.2	lncRNA
PAXIP1-AS1	lncRNA
AP003419.2	lncRNA
LINC00402	lncRNA
AC005722.2	lncRNA
AC024267.1	lncRNA
AC004019.18	lncRNA
AC254633.1	lncRNA
LINC01355	lncRNA
LINC01133	lncRNA
LINC01139	lncRNA
AL390728.6	lncRNA
AC069222.1	lncRNA
AL137003.2	lncRNA
LINC02535	lncRNA
AC144652.1	lncRNA
AF131215.3	lncRNA
AF117829.1	lncRNA
LINC00707	lncRNA
AP000769.2	lncRNA
PCF11-AS1	lncRNA
AC137767.1	lncRNA
AC012236.1	lncRNA
AC084757.2	lncRNA
IQCH-AS1	lncRNA
AC016705.2	lncRNA
LINC00921	lncRNA
AC005332.6	lncRNA
LINC01106	lncRNA
LINC01194	lncRNA
AL359643.3	lncRNA
AL008729.2	lncRNA
AC018645.2	lncRNA
APTR	lncRNA
LINC01419	lncRNA
LINC00426	lncRNA
AL358334.2	lncRNA
FAM30A	lncRNA
LINC01970	lncRNA
AC132938.1	lncRNA
AC093227.1	lncRNA
AC243960.1	lncRNA
AC144450.1	lncRNA
LINC01816	lncRNA
TBC1D8-AS1	lncRNA
LINC02069	lncRNA
AL512274.1	lncRNA
AL353803.4	lncRNA
AC138627.1	lncRNA
FAM157C	lncRNA
LINC00324	lncRNA
AC015849.5	lncRNA
AC132872.1	lncRNA
AC011453.1	lncRNA
MIATNB	lncRNA
AL022322.1	lncRNA
AC092807.3	lncRNA
LINC01090	lncRNA
LINC01018	lncRNA
AC104118.1	lncRNA
AC005082.1	lncRNA
AC005165.1	lncRNA
AC008267.5	lncRNA
AC011978.2	lncRNA
LINC02055	lncRNA
MIR200CHG	lncRNA
AC100826.1	lncRNA
AC104035.1	lncRNA
AC010542.4	lncRNA
AC116667.1	lncRNA
AC004477.3	lncRNA
AL035661.1	lncRNA
LINC01714	lncRNA
LINC01140	lncRNA
LINC00574	lncRNA
LINC00293	lncRNA
AL358975.1	lncRNA
AP006621.3	lncRNA
AC006206.1	lncRNA
ATP2B1-AS1	lncRNA
LINC01234	lncRNA
AC084018.2	lncRNA
AC013652.1	lncRNA
AC008555.1	lncRNA
LINC01441	lncRNA
HAR1B	lncRNA
LINC01436	lncRNA
FAM239A	lncRNA
FAM239B	lncRNA
LINC01204	lncRNA
AC010969.2	lncRNA
AC010980.2	lncRNA
AC012557.1	lncRNA
AC007823.1	lncRNA
AC019131.2	lncRNA
AC105383.1	lncRNA
LINC02363	lncRNA
AL023583.1	lncRNA
AC067838.1	lncRNA
LINC01301	lncRNA
AL691447.2	lncRNA
AL365203.2	lncRNA
AL450326.1	lncRNA
AP002360.3	lncRNA
AC068790.9	lncRNA
AL139384.2	lncRNA
MEG8	lncRNA
AC091057.3	lncRNA
AC107958.3	lncRNA
AC087477.2	lncRNA
AC136618.1	lncRNA
AC135050.3	lncRNA
AC136944.2	lncRNA
AC007342.5	lncRNA
RP1-178F10.3	lncRNA
LINC01764	lncRNA
AC006504.2	lncRNA
AC007228.2	lncRNA
AL035071.1	lncRNA
LINC01560	lncRNA
AL596211.1	lncRNA
AL136379.1	lncRNA
AC010735.2	lncRNA
LINC00473	lncRNA
AC004947.1	lncRNA
AL513318.2	lncRNA
AP001453.4	lncRNA
AC024884.2	lncRNA
AC026367.2	lncRNA
AC016355.1	lncRNA
LINC01977	lncRNA
AC105105.2	lncRNA
AL050403.1	lncRNA
LINC01547	lncRNA
NUP50-AS1	lncRNA
AC093424.1	lncRNA
AC107068.1	lncRNA
RRS1-AS1	lncRNA
AL161729.3	lncRNA
AP001267.2	lncRNA
AC008115.4	lncRNA
LINC02302	lncRNA
MIR193BHG	lncRNA
LINC01694	lncRNA
RP11-417J8.3	lncRNA
AL358472.2	lncRNA
SNHG4	lncRNA
AL024498.1	lncRNA
AC121338.2	lncRNA
AL512791.2	lncRNA
TMEM202-AS1	lncRNA
AC021483.2	lncRNA
AC092127.2	lncRNA
AC016590.1	lncRNA
AC007663.3	lncRNA
AP000350.6	lncRNA
LINC00106	lncRNA
MIR137HG	lncRNA
C5orf17	lncRNA
AC120036.4	lncRNA
LINC01468	lncRNA
LINC00958	lncRNA
AC125603.1	lncRNA
AC092117.1	lncRNA
FENDRR	lncRNA
AC142472.1	lncRNA
AC074135.1	lncRNA
AP000547.3	lncRNA
AC104088.1	lncRNA
DENND6A-DT	lncRNA
AC106744.1	lncRNA
AC093297.2	lncRNA
LINC01111	lncRNA
AL391056.1	lncRNA
LINC00937	lncRNA
WASIR2	lncRNA
AC015726.1	lncRNA
AL669831.5	lncRNA
AC097468.3	lncRNA
AC138035.1	lncRNA
LINC01012	lncRNA
AL354740.1	lncRNA
AL390955.2	lncRNA
AC003092.1	lncRNA
GLIDR	lncRNA
BX088651.4	lncRNA
AL590399.1	lncRNA
BX005266.2	lncRNA
AL512625.1	lncRNA
LINC00843	lncRNA
C10orf91	lncRNA
AC240565.2	lncRNA
LINC01001	lncRNA
LINC02418	lncRNA
VASH1-AS1	lncRNA
LINC02249	lncRNA
AC005261.3	lncRNA
LINC00313	lncRNA
LINC01669	lncRNA
LINC01123	lncRNA
AC007749.1	lncRNA
LINC00506	lncRNA
AC108718.1	lncRNA
TERC	lncRNA
AC113418.1	lncRNA
AL353803.5	lncRNA
AL596094.1	lncRNA
SFTA1P	lncRNA
AC007952.4	lncRNA
Z82243.1	lncRNA
AL512413.1	lncRNA
AC114814.1	lncRNA
LUCAT1	lncRNA
AL034374.1	lncRNA
LINC02531	lncRNA
LINC01602	lncRNA
AP002884.1	lncRNA
GAS6-AS2	lncRNA
AL161938.1	lncRNA
AP001432.1	lncRNA
RP11-423O2.5	lncRNA
AC112220.4	lncRNA
AC068756.1	lncRNA
PURPL	lncRNA
AC010595.1	lncRNA
LINC01962	lncRNA
LINC01011	lncRNA
PRNCR1	lncRNA
AC048341.1	lncRNA
AC068870.2	lncRNA
AC009120.5	lncRNA
AC006213.2	lncRNA
RP11-782C8.3	lncRNA
AC012360.3	lncRNA
LINC02505	lncRNA
LINC02163	lncRNA
U91328.1	lncRNA
AL033384.1	lncRNA
AL080317.2	lncRNA
AC084346.2	lncRNA
AC131532.1	lncRNA
LINC00304	lncRNA
LINC00909	lncRNA
AL671710.1	lncRNA
AL031281.2	lncRNA
AL391069.4	lncRNA
CYTOR	lncRNA
AC117402.1	lncRNA
AC113615.1	lncRNA
FAM160A1-DT	lncRNA
TRAM2-AS1	lncRNA
AC004951.1	lncRNA
AL590399.3	lncRNA
LINC00407	lncRNA
LINC00922	lncRNA
AC005725.1	lncRNA
AC120024.1	lncRNA
PCAT18	lncRNA
AC011477.4	lncRNA
AC010328.1	lncRNA
LINC01748	lncRNA
AL161636.1	lncRNA
LINC01871	lncRNA
AC008467.1	lncRNA
SOX21-AS1	lncRNA
DPH6-AS1	lncRNA
CTD-3093M3.1	lncRNA
AF064858.1	lncRNA
AC244197.2	lncRNA
AC007878.1	lncRNA
AC007405.3	lncRNA
AC016903.1	lncRNA
AC106744.2	lncRNA
AC034238.2	lncRNA
CASC9	lncRNA
AP000997.2	lncRNA
AC012555.1	lncRNA
AC079466.1	lncRNA
C20orf197	lncRNA
LINC01238	lncRNA
DUBR	lncRNA
LINC01094	lncRNA
AC146944.4	lncRNA
AC099522.2	lncRNA
AC008393.1	lncRNA
AC002480.4	lncRNA
AC025524.2	lncRNA
GASAL1	lncRNA
RFX3-AS1	lncRNA
AC044784.1	lncRNA
LINC01465	lncRNA
LINC00520	lncRNA
LINC02305	lncRNA
AC135178.5	lncRNA
CTC-462L7.1	lncRNA
AP005329.3	lncRNA
LINC00663	lncRNA
LINC00652	lncRNA
AL121761.2	lncRNA
AC243836.1	lncRNA
AL139286.2	lncRNA
AL078644.2	lncRNA
AC073283.2	lncRNA
AC159540.1	lncRNA
AC019155.3	lncRNA
AP002358.1	lncRNA
AP000439.3	lncRNA
LINC01537	lncRNA
AP001993.1	lncRNA
AC083806.3	lncRNA
LINC02288	lncRNA
AL023881.1	lncRNA
AC009065.4	lncRNA
BAIAP2-AS1	lncRNA
AC110597.1	lncRNA
LINC01678	lncRNA
AL021068.1	lncRNA
SNHG8	lncRNA
LINC02197	lncRNA
CASC15	lncRNA
AC007406.3	lncRNA
OTX2-AS1	lncRNA
AC060814.3	lncRNA
AC108134.2	lncRNA
