# Supplementary material for: Genetic markers associated with ferroptosis in Alzheimer’s disease
Source: Front Aging Neurosci. 2024 Apr 22;16:1364605. doi: 10.3389/fnagi.2024.1364605 (PMC11073811; doi:10.3389/fnagi.2024.1364605)
Supplement: Supplementary file 4 [file Table_4.XLSX]

## Sheet: Sheet1
Ferroptosis-related genes (FRGs)
PGD
GLS2
ATP6V1G2
GOT1
GABARAPL1
KLHL24
CD44
LAMP2
RB1
CXCL2
MT1G
EPAS1
ACSF2
DDIT4
SLC7A11
PSAT1
PRDX6
SCD
MUC1
TFAP2C
WIPI2
GPX4
LONP1
UBC
